# Supplementary material for: Models and regressions to describe primary damage in silicon carbide
Source: Sci Rep. 2020 Jun 26;10:10483. doi: 10.1038/s41598-020-67070-x (PMC7320178; doi:10.1038/s41598-020-67070-x)
Supplement: Supplementary file 1 — Supplementary information. [file 41598_2020_67070_MOESM1_ESM.zip]

Archive with 76 entries (64 files):
- Supplementary_Information/
- Supplementary_Information/100keV/
- Supplementary_Information/100keV/evolution.htm
- Supplementary_Information/100keV/evolution_files/
- Supplementary_Information/100keV/evolution_files/image001.png
- Supplementary_Information/100keV/evolution_files/image002.png
- Supplementary_Information/100keV/evolution_files/image003.png
- Supplementary_Information/100keV/evolution_files/image004.png
- Supplementary_Information/100keV/evolution_files/image005.png
- Supplementary_Information/100keV/evolution_files/image006.png
- Supplementary_Information/100keV/evolution_files/image007.gif
- Supplementary_Information/100keV/evolution_files/image008.png
- Supplementary_Information/10keV/
- Supplementary_Information/10keV/evolution.htm
- Supplementary_Information/10keV/evolution_files/
- Supplementary_Information/10keV/evolution_files/image001.png
- Supplementary_Information/10keV/evolution_files/image002.png
- Supplementary_Information/10keV/evolution_files/image003.png
- Supplementary_Information/10keV/evolution_files/image004.png
- Supplementary_Information/10keV/evolution_files/image005.png
- Supplementary_Information/10keV/evolution_files/image006.png
- Supplementary_Information/10keV/evolution_files/image007.gif
- Supplementary_Information/10keV/evolution_files/image008.png
- Supplementary_Information/1keV/
- Supplementary_Information/1keV/evolution.htm
- Supplementary_Information/1keV/evolution_files/
- Supplementary_Information/1keV/evolution_files/image001.png
- Supplementary_Information/1keV/evolution_files/image002.png
- Supplementary_Information/1keV/evolution_files/image003.png
- Supplementary_Information/1keV/evolution_files/image004.png
- Supplementary_Information/1keV/evolution_files/image005.png
- Supplementary_Information/1keV/evolution_files/image006.png
- Supplementary_Information/1keV/evolution_files/image007.gif
- Supplementary_Information/1keV/evolution_files/image008.png
- Supplementary_Information/50keV/
- Supplementary_Information/50keV/evolution.htm
- Supplementary_Information/50keV/evolution_files/
- Supplementary_Information/50keV/evolution_files/image001.png
- Supplementary_Information/50keV/evolution_files/image002.png
- Supplementary_Information/50keV/evolution_files/image003.png
- Supplementary_Information/50keV/evolution_files/image004.png
- Supplementary_Information/50keV/evolution_files/image005.png
- Supplementary_Information/50keV/evolution_files/image006.png
- Supplementary_Information/50keV/evolution_files/image007.gif
- Supplementary_Information/50keV/evolution_files/image008.png
- Supplementary_Information/5keV/
- Supplementary_Information/5keV/evolution.htm
- Supplementary_Information/5keV/evolution_files/
- Supplementary_Information/5keV/evolution_files/image001.png
- Supplementary_Information/5keV/evolution_files/image002.png
- Supplementary_Information/5keV/evolution_files/image003.png
- Supplementary_Information/5keV/evolution_files/image004.png
- Supplementary_Information/5keV/evolution_files/image005.png
- Supplementary_Information/5keV/evolution_files/image006.png
- Supplementary_Information/5keV/evolution_files/image007.gif
- Supplementary_Information/5keV/evolution_files/image008.png
- Supplementary_Information/index/
- Supplementary_Information/index.htm
- Supplementary_Information/index/img001.png
- Supplementary_Information/index/img002.png
- Supplementary_Information/index/img003.png
- Supplementary_Information/index/img004.png
- Supplementary_Information/index/img005.png
- Supplementary_Information/index/img006.png
- Supplementary_Information/index/img007.png
- Supplementary_Information/index/img008.png
- Supplementary_Information/index/img009.png
- Supplementary_Information/index/img010.png
- Supplementary_Information/index/img011.png
- Supplementary_Information/index/img012.png
- Supplementary_Information/index/img013.png
- Supplementary_Information/index/img014.png
- Supplementary_Information/index/img015.png
- Supplementary_Information/index/img016.png
- Supplementary_Information/index/SCK-CEN.png
- Supplementary_Information/Supplementary_Information.pdf
